# Supplementary material for: Exposure to Pesticides and Breast Cancer in an Agricultural Region in Brazil
Source: Environ Sci Technol. 2024 Jun 6;58(24):10470–81. doi: 10.1021/acs.est.3c08695 (PMC11191594; doi:10.1021/acs.est.3c08695)
Supplement: Supplementary file 1 — es3c08695_si_001.xlsx [file es3c08695_si_001.xlsx]

## Sheet: Planilha1
	NA = not available
Patient code	Pesticide exposure	Biopsy diagnosis (Benign = 0, Cancer = 1)	Estrogen receptors (% of positivity)	Estrogen receptors (Yes=1, No=0)	Progesterone receptors (% of positivity)	Progesterone receptors (Yes=1, No=0)2	HER-2 amplification (No =0, Yes = 1)	KI67 index (%)	Molecular subtype (LumA=1, LumB=2, HER2=3, TN=4)	Tumor size (mm)	Histological grade	Intratumoral emboli (No=0, Yes=1).	Lymph nodal metastasis (No=0, Yes=1)	Distant metastasis (No=0, Yes=1)	Age at diagnosis, years	Disease onset (Late = 0, Early = 1)	Menopause at diagnosis (Yes =0, No = 1)	weight (kg)	height (m)	BMI (kg/m2)	Trophic-adipose status (Eutrophic = 0, overweight/obese = 1)	Chemoresistance (Yes = 1, No = 0)	Recurrence (Yes=1, No = 0)	Death (Yes =1, No = 0)	Municipatily pesticide trade (tons)
1	1	0	NA	1	NA		NA	NA	NA	NA	NA	NA		NA	69		1					0	0	NA	48.7
2	1	1	1	1	0.5	1	0	0.15	2	20	1		0	0	57	0	1	57	1.6	22.2656	0	0	0	0	374.6
3	1	1	0	0	0	0	0	0.2	4	14	2	1	0	0	61	0	0	84	1.62	32.0073	1	0	0	0	255.8
4	1	0	NA		NA		NA	NA	NA	NA	NA	NA		NA	43		1	49	1.54	20.6612	0	NA	0	NA	250
5	1	1	0	0	0	0	0	0.15	4	30	2	1	1	1	65	0	0	64	1.52	27.7008	1	1	1	0	192.9
6	1	0	NA		NA		NA	NA	NA	NA	NA	NA		NA	26		1	58	1.6	22.6562	0	NA	0	NA	341.4
7	1	1	0.2	1	0.2	1	1	0.5	3	25	1	0	0	0	45	1	1	52	1.55	21.6441	0	1	0	0	374.6
8	1	1	0.8	1	0.7	1	0	0.2	2	16	2	0	1	1	64	0	0	52	1.55	21.6441	0	1	1	1	374.6
9	0	0	NA		NA		NA	NA	NA	NA	NA	NA		NA	75		0	76	1.55	31.6337	1	0	0	NA	48.7
10	0	1	0.8	1	0.05	1	0	5	1			0	0	0	56	0	0	82	1.6	32.0312	1	0	0	0	374.6
11	0	0	NA		NA		NA	NA	NA	NA	NA	NA		NA	48		1	86	1.66	31.2092		0	0	NA	255.8
12	1	1	0	0	0	0	0	0.7	4	17	2	0	1	1	67	0	0	76	1.59	30.0621	1	1	0	0	246.5
13	1	1	0.9	1	0.9	1	0	0.1	1	17	1	1	1	1	40	1	1	88.6	1.65	32.5436	1	1	0	0	377.4
14	1	1	1	1	0.4	1	0	0.3	2	17	1	1		0	49	1	0	72.3	1.68	25.6165	1	0	0	0	341.4
15	0	0	NA		NA		NA	NA	NA	NA	NA	NA		NA	56		0	96	1.7	33.218		0	0	NA	341.4
16	0	1	0.8	1	0	0	0	0.18	2	25	3	1	1	1	37	1	1	83	1.6	32.4219	1	1	1	0	374.6
17	0	1	1	1	1	1	0	0.1	1	18	1	0	0	0	59	0	0	81	1.65	29.7521	1	0	0	0	255.8
18	1	1	0.9	1	0.05	1	0	0.05	1	50		1	1	0	75	0	0	60	1.61	23.1473	0	1	0	0	24.9
19	1	0	NA		NA		NA	NA	NA	NA	NA	NA		NA	62		0	57	1.6	22.2656		0	0	NA	192.9
20	1	1	0	0	0	0	1	0.1	3	12	2	0		0	44	1	1	53.8	1.61	20.7554	0	0	0	0	374.6
21	0	1	0.5	1	0	0	0	0.05	2	55	2	1	1	0	75	0	0	66	1.51	28.9461	1	0	0	0	377.4
22	0	1	0.9	1	0.9	1	0	0.3	2	20	1	0	0	0	53	0	0	67	1.45	31.8668	1	0	0	0	341.4
23	0	0	NA		NA		NA	NA	NA	40	NA	NA		NA	33		1	55	1.65	20.202		0	0	NA	341.4
24	1	0	NA		NA		NA	NA	NA	NA	NA	NA		NA	39		0	68	1.73	22.7204		0	0	NA	246.5
25	1	1	0	0	0	0	0	0.4	4	25	2	0	0	0	60	0	0	70	1.59	27.6888	1	0	0	0	374.6
27	1	1	0	0	0	0	0	0.05	4			0	0	0	66	0	0	101	1.6	39.4531	1	0	0	0	250
28	0	0	NA		NA		NA	NA	NA	40	NA	NA		NA	33		1	55	1.65	20.202		0	0	NA	341.4
29	1	1										0	0	0	49	1	0	71	1.68	25.1559	0	0	0	0	341.4
30	1	1	0	0	0	0	1	0.2	4	15	1	0	0	0	44	1	0	52	1.61	20.061	0		0	0	374.6
31	1	1	1	1	1	1	1	0.7	3	40	1	0	0	0	50	0	1	94	1.72	31.7739	1	0	0	0	192.9
32	0	1	0.8	1	0.9	1	0	0.3	2	12	3	1	1	0	67	0	0	60	1.56	24.6548	0	0	0	0	377.4
33	1	1	0	0	0	0	0	0.4	4		3	1		0	73	0	0	51	1.56	20.9566	0	1	1	1	246.5
34	1	0	NA		NA		NA	NA	NA	NA	NA	NA		NA	61		0	75	1.6	29.2969		0	0	NA	56.8
35	0	1	0.4	1	0.4	1	0	0.1	1	20	2	1	0	0	60	0	0	56	1.49	25.2241	0	0	0	0	341.4
36	0	0	NA		NA		NA	NA	NA	NA	NA	NA		NA	48		1	67	1.65	24.6097		0	0	NA	126
37	1	0	NA		NA		NA	NA	NA	NA	NA	NA		NA	66		0	85	1.6	33.2031		0	0	NA	246.5
38	1	1	1	1	0.3	1	0	0.7	2	24	3	0	0	0	63	0	0	71.4	1.55	29.719	1	0	0	0	377.4
39	0	1	0.8	1	0.9	1	0	0.2	2	15	2	1	0	0	55	0	0	79	1.6	30.8594	1	0	0	0	56.8
40		1	0.5	1	0	0	0	0.2	2	60	3	1	1	0	63	0	0	75	1.65	27.5482	1	0	0	1	246.5
41	0	0	NA		NA		NA	NA	NA	NA	NA	NA		NA	47		1	75	1.7	25.9516		0	0	NA	185.7
42	1	1	1	1	1	1	0	0.4	2	20	2	0	0	0	69	0	0	55	1.48	25.1096	0	0	0	0	255.8
43	1	1	0	0	1	1	0	0.1	1	40	2	1	1	0	47	1	1	79.1	1.58	31.6856	1	0	1	0	374.6
44	0	1	0.8	1	0.8	1	0	0.05	1	50	1	1		0	65	1	0	70	1.62	26.6728	1	0	0	0	232.9
45	1	0	NA		NA		NA	NA	NA	NA	NA	NA		NA	47		1	88		#DIV/0!		0	0	NA	341.4
46	0	1										0	0	0	63	1	0	71.4	1.55	29.719	1	0	0	0	377.4
47	1	0	NA		NA		NA	NA	NA	NA	NA	NA		NA	60		0	74	1.69	25.9095		0	0	NA	341.4
48	1	1	1	1	1	1	0	0.4	2	25	1	0	0	0	52	1	0	75	1.7	25.9516	1	0	0	0	374.6
49	1	1	1	1	0.3	1	0	0.25	2	25	2	1	0	1	51	1	0	100	1.7	34.6021	1	0	0	0	377.4
50	1	0	NA		NA		NA	NA	NA	NA	NA	0		NA	73		0			#DIV/0!		0	0	NA	255.8
51	0	1											0	0	65	1	0	69	1.62	26.2917	1	0	0	0	232.9
52	0	1	1	1	1	1	0	0.7	2		2	0		0	48	0	1	78.8	1.53	33.6623	1	0	0	0	339.2
53	0	1	0.9	1	0.75	1	0	0.25	2	45	1	1	0	0	44	0	1	83	1.55	34.5473	1	0	0	0	374.6
54	0	1	0.6	1	0.6	1	0	0.1	1	15	2	0	0	0	68	1	0	53.9	1.52	23.3293	0	1	0	0	374.6
55	0	1	0	0	0	0	0	0.2	4	31	3	1		0	62	1	0	79	1.52	34.1932	1	0	0	0	34.2
56	1	1	0.9	1	0.9	1	0	0.05	1	22	1	1			52	0	1	81.5	1.61	31.4417	1	0	0	0	246.5
57	0	1	0.9	1	0.7	1	0	0.6	2	15	2	0	1	0	71	1	0	102	1.52	44.1482	1	0	0	0	341.4
58	0	1	0.2	1	0.4	1	0	0.4	2	50	2	0			49	1	1	80	1.51	35.0862	1	0	0	0	126
59	0	1	0	0	0	0	0	0.7	4		3	0	1	1	51	0	0	92	1.75	30.0408	1	1	1	1	374.6
60	1	0	NA		NA		NA	NA	NA	NA	NA	NA		NA	64		0	60		#DIV/0!		0	0	NA	250
61	1	1	0	0	0	0	0	0.6	4	7	1		0	0	71	0	0	67	1.55	27.8876	1	0	0	0	48.7
62	0	1	0.2	1	0.7	1	0	0.1	1	35	3	0	0	0	58	0	0	88	1.67	31.5537	1	0	0	0	48.7
63	0	1	0.2	1	0.4	1	0	0.1	1	15	1	0	1	0	49	1	1	79.6	1.58	31.8859	1	0	0	0	377.4
64	1	1	0.4	1	0.4	1	0	0.1	1	30	1	0	0	0	63	0	0					0	0	0	374.6
65	0	1	0	0	0	0	1	0.4	4	10	3	1		0	43	1	1	68	1.59	26.8977	1	0	0	0	162.6
66	1	0	NA		NA		NA	NA	NA	NA	NA	NA		NA	45		1	68	1.65	24.977		0	0	NA	366
67	0	1	0.01	1	0	0	0	0.1	1	40	2	0	0	0	71	0	0	52	1.65	19.1001	1	0	0	0	250
68	1	0	NA		NA		NA	NA	NA	NA	NA	NA		NA	72		0	70	1.6	27.3437		0	0	NA	341.4
69	0	1	1	1	0.6	1	0	0.2	2	40	3	1	0	0	55	0	0					0	0	0	377.4
70	0	1	0.3	1	0	0	0	0.05	1	30	1	1	0	1	76	0	0	75	1.75	24.4898	0	1	1	1	232.9
71	1	1	0.9	1	0.3	1	0	0.1	1	30	2	0	1	0	81	0	0	86.8	1.48	39.6275	1	0	0	0	126
72		1													56	0	0	64	1.63	24.0882	0	0	1	0	341.4
73	0	1	0.9	1			0			70	1	1	1	1	50	1	0	69	1.65	25.3444	0	1	0	1	374.6
74	0	0	0		0		0	0.01	NA	NA	NA	NA		NA	25		1	104	1.59	41.1376		0	0	NA	341.4
75	0	1	0.8	1	0	0	0	0.2	2	52	3	1		1	37	1	1	75	1.59	29.6665	1	1	1	1	126
76	1	1	0.3	1	0.5	1	0	0.2	2	45	2	0	0	0	65	0	0	81.5	1.69	28.5354	1	0	0	0	377.4
77	0	1	0.7	1	0	0	0	0.1	1	21	3	0	1	1	51	0	0	110.8	1.75	36.1796	1	1	1	0	377.4
78	1	1	1	1	0	0	0	0.2	2	15	2	0	0	0	67	0	0	86	1.7	29.7578	1	0	0	0	374.6
79	0	1	0	0	0.8	1	1	0.5	3	36	1	0	0	1	36	1	1	71	1.62	27.0538	1	0	0	0	377.4
80	1	1	1	1	0	0	1	0.8	3	17	2	0	0	1	62	0	0	51.5	1.49	23.1972	0	1	1	0	374.6
81	0	0	NA		NA		NA	NA	NA	NA	NA	NA		NA	42		1	60	1.64	22.3081		0	0	NA	374.6
82	0	1	0	0	0	0	1	0.8	3		2	0	0	0	43	1	1	55	1.55	22.8928	0	0	0	0	374.6
83	1	1	1	1	0.5	1	0	0.1	1	50	2	0		1	63	0	0	56	1.61	21.6041	0	0	1	0	377.4
84	0	1	75	1	75	1	1	5	3		3	1	0	0	47	1	0	82	1.62	31.2452	1	0	0	0	377.4
85	1	0	NA		NA		NA	NA	NA	NA	NA	NA		NA	49		1			#DIV/0!		0	0	NA	377.4
86	0	1	1	1	1	1	0	0.1	1	18	2	1	1	0	66	1	0	63.45	1.65	23.3058	0	0	0	0	162.6
87	0	1	0.6	1	1	1	0	0.2	2	10	2	0	1	0	43	0	1	59	1.53	25.204	0	1	1	0	192.9
88	1	1	1	1	0.8	1	0	0.2	2	50	2	0	1	0	59	1	0	69	1.58	27.6398	1	0	0	0	246.5
89	1	1	0.25	1	0.3	1	1	0.8	3	30	3	0	1	0	40	1	1	99.9	1.58	40.0176	1	1	1	0	24.9
90	0	1	0.6	1	0.8	1	1	0.8	3	100	1	0	0	0	33	1	1	68	1.67	24.3824	0	0	0	0	377.4
91	1	1	1	1	1	1	0	0.2	2	11	1	0	0	0	53	0	0	80	1.65	29.3848	1	0	0	0	68.3
92	1	1	1	1	1	1	0	0.1	1	20	2	1	0	0	54	0	0	58	1.56	23.833	0	0	0	0	246.5
93	1	1	0	0	0	0	1	0.6	3	40	2	1	1	0	46	1	1	74	1.65	27.1809	1	0	1	1	246.5
94	1	1	1	1	0.4	1	0	0.2	2	70	2	1		0	71	0	0	69	1.55	28.7201	1	0	0	0	126
95	0	0	NA		NA		NA	NA	NA	24	NA	NA		NA	23		1			#DIV/0!		0	0	NA	185.7
96	1	0	NA		NA		NA	NA	NA	NA	NA	NA		NA	60		0	91.5	1.6	35.7422		0	0	NA	341.4
97	1	1	1	1	1	1	0	0.2	2	20	2	1	1	0	46	1	0	85	1.6	33.2031	1	0	0	0	374.6
98	1	1	0	0	0	0	1	0.14	3	70	2	0	0	0	34	1	1	69	1.65	25.3444	0	0	0	0	unknown
99	0	1	0	0	0	0	0	0.8	4	15	3	1	0	0	41	1	1	81	1.52	35.0589	1	0	0	0	29.5
100	0	0	NA		NA		NA	NA	NA	60	NA	NA		NA	48		0	47	1.55	19.563		0	0	NA	374.6
101	1	0	NA		NA		NA	NA	NA	NA	NA	NA		NA	35		1	79	1.65	29.0174		0	0	NA	100.9
102	1	1	0.9	1	0	0	0	0.6	2	20	3	1	1	0	39	1	1	40	1.5	17.7778	0	0	0	0	29.5
103		1													63	0	0	64.5	1.63	24.2764	1	0	0	0	377.4
104	1	0	NA		NA		NA	NA	NA	NA	NA	NA		NA	59		0	85	1.65	31.2213		0	0	NA	341.4
105	1	1	0	0	0	0	0	0.1	4	30	1	0	0	0	52	0	1	65	1.8	20.0617	0	0	0	1	377.4
106	1	1	1	1	1	1	0	0.1	1			0			54	0	0	59	1.56	24.2439	0		0	0	246.5
107	1	0	NA		NA		NA	NA	NA	NA	NA	NA		NA	38		1	59	1.53	25.204		0	0	NA	341.4
108	1	0	NA		NA		NA	NA	NA	NA	NA	NA		NA	29		1			#DIV/0!		0	0	NA	374.6
109	1	0	NA		NA		NA	NA	NA	NA	NA	NA		NA	41		1	70	1.59	27.6888		0	0	NA	374.6
110	0	1	0	0	0	0	1	0.2	3	30	1	0	0	0	33	1	1	77	1.62	29.34	1	1	1	0	29.5
111	1	1	0	0	0	0	0	0.1	4	50	3	0	0		39	1	1	72	1.61	27.7767	1	0	0	0	377.4
112	1	1	0.7	1	0	0	0	0.1	1	14	1	1	1	0	66	0	0	64	1.59	25.3155	0	0	0	0	341.4
113	1	1	1	1	0	0	0	0.1	1	20	1	0			41	1	1	64	1.59	25.3155	0	0	0	0	455.2
114	1	1	0	0	0	0	0	0.1	4	15	1	0	0	0	54	0	0	87.7	1.56	36.0371	1	0	0	0	339.2
115	0	0	NA		NA		NA	NA	NA	NA	NA	NA		NA	69		0	65	1.65	23.8751		0	0	NA	341.4
116	1	1	0	0	0	0	0	0	4	30	3	1	0	1	61	0	0	90	1.54	37.9491	1	0	0	1	377.4
117	1	1	0	0	0	0	1	0.4	3	40	2	1	1	0	46	1	1	74	1.65	27.1809	1	0	0	0	246.5
118	0	1	0	0	0	0	1	0.4	3		2		0	0	41	1	1	56	1.6	21.875	0	0	0	0	374.6
119	1	1	0	0	0	0	1	0.2	3	30	2	1	1	0	86	0	0	95.2	1.67	34.1353	1	0	0	0	48.7
120	0	1	1	1	0	0	0	0.4	2	32	3	1	0	0	81	0	0	60	1.77	19.1516	0	0	0	0	246.5
121	1	1	0.8	1	0.6	1	0	0.1	1	15	2	0	1	0	66	0	0	64	1.59	25.3155	0	0	0	0	341.4
122	0	1	1	1	0.4	1	1	0.2	2	15	2	1	0	0	60	0	0	63	1.56	25.8876	1	0	0	0	56.8
123	0	0	NA		NA		NA	NA	NA	28	NA	NA		NA	34		1	68	1.75	22.2041		0	0	NA	250
124	1	1	0.5	1			0	0.16	2		2	0	0	0	67	0	0	79	1.6	30.8594	1	0	0	0	374.6
125	1	0	0		0		0	0.05	NA	NA	NA	NA		NA	67		0	62	1.67	22.231		0	0	NA	126
126	0	0	NA		NA		NA	NA	NA	101	NA	NA		NA	41		1	80		#DIV/0!		0	0	NA	246.5
127	0	1	0.01	1	0.5	1	0	0.15	2	18	2	0	0	0	61	0	0	63	1.54	26.5643	1	0	0	0	173.6
128	1	0	NA		NA		NA	NA	NA	NA	NA	NA		NA	25		1	69	1.61	26.6193		0	0	NA	341.4
129	0	0	0.01		0.05		0	0.01	NA	NA	NA	NA		NA	59		0	102	1.67	36.5736		0	0	NA	185.7
130	0	0	NA		NA		NA	NA	NA	NA	NA	0		NA	22		1	58	1.58	23.2335		0	0	NA	374.6
131	1	0	NA		NA		NA	NA	NA	NA	NA	NA		NA	49		1	54	1.5	24		0	0	NA	246.5
132	1	1	0.9	1	0.3	1	0	0.1	1	45	2	1	1	0	82	0	0	86	1.6	33.5937	1	0	0	0	126
134	1	1	1	1	0	1	0	0.1	1	18	2	1	1	0	45	1	1	57	1.62	21.7193	0	0	0	0	31.1
135	0	0	NA		NA		NA	NA	NA	NA	NA	NA		NA	20		1	62	1.6	24.2187		0	0	NA	232.9
136	1	1	0.4	1	0	0	0	5	1	40	2	1	0		52	0	0	62	1.7	21.4533	0	0	0	0	173.6
137	1	1	1	1	0.8	1	0	0.15	1	40	1	0	0	0	61	0	0	66	1.57	26.7759	1	0	1	0	246.5
138	1	1	0	0	0	0	0	0.1	4	42	1	1	1	1	78	0	0	74	1.54	31.2026	1	0	0	0	374.6
139	0	0	NA		NA		NA	NA	NA	NA	NA	NA		NA	17		1	52	1.63	19.5717		0	0	NA	126
140	0	0	NA		NA		NA	NA	NA	NA	NA	NA		NA	24		1	45	1.55	18.7305		0	0	NA	126
141	1	0	NA		NA		NA	NA	NA	NA	NA	NA		NA	50		0	90	1.76	29.0548		0	0	NA	192.9
142	1	1	0	0	0	0	0	0.8	4	45	3	1	0	0	37	1	1	81	1.75	26.449	1	0	0	0	339.2
143	0	1	1	1	1	1	0	0.25	2	40	2	1	0	0	57	0	0	85	1.69	29.7609	1	0	0	0	377.4
144	1	1	0	0	0	0	1	0.6	3	32	2	0	0	0	41	1	0	67	1.65	24.6097	0	1	0	0	162.6
145	0	0	NA		NA		NA	NA	NA	NA	NA	NA		NA	63		0	64.5	1.63	24.2764		0	0	NA	341.4
146	0	0	NA		NA		NA	NA	NA	NA	NA	0		NA	15		1			#DIV/0!		0	0	NA	341.4
147	0	0	NA		NA		NA	NA	NA	NA	NA	0		NA	15		1	65	1.57	26.3702		0	0	NA	341.4
148	1	1	0	0	0	0	0	0.8	4	40	3	0	0	0	67	0	0	63	1.53	26.9127	1	0	0	0	29.5
149	1	1	1	1	1	1	0	0.2	2	25	1	0	1	0	39	1	1	84	1.65	30.854	1	0	0	0	341.4
150	1	1	0.6	1	0.4	1	1	0.1	3	40	2	0	1	0	45	1	1	68	1.63	25.5937	1	0	0	0	377.4
151	1	1	1	1	0	0	0	0.2	2	25	1	0	0	0	81	0	0	61	1.53	26.0584	1	1	0	0	374.6
152	0	1	0	0	0	0	0	0.1	4	25	3	0	1	1	50	1	0	73	1.54	30.7809	1	0	0	1	250
153	1	1	40	1	0	0	1	15	3	40					74	0	0	79	1.6	30.8594	1	0	0	0	341.4
154	1	1	0	0	0	0	0	0.3	4	35	2		1	0	55	0	0	59	1.55	24.5578	0	0	1	0	48.7
155	1	1	0.9	1	0	0	0	0.4	2	70	2	1	1	0	61	0	0	73.5	1.58	29.4424	1	0	0	1
156	1	1	1	1	0	0	0	0.4	2	60	1	1	1	0	51	0	0	81	1.61	31.2488	1	1	1	0	377.4
157	1	1	0.6	1	0	0	0	0.1	3	70	2	0	0		47	1	1	84	1.68	29.7619	1	0	0	0	250
158	1	0	NA		NA		NA	NA	NA	NA	NA	NA		NA	46		1	63	1.6	24.6094		0	0	NA	255.8
159	0	1	0	0	0	0	0	0.7	4	40	2	1	1	1	53	0	0	79	1.63	29.7339	1	1	1	1	255.8
160	0	1	0	0	0	0	0	0.05	4	11	3	0	0		58	0	0	83	1.6	32.4219	1	0	0	0	48.7
161	1	1	0.2	1	0.2	1	0	0.1	1	25	2	0	0	0	41	1	1	90	1.6	35.1562	1	0	0	0	377.4
162	0	1	0	0	0	0	0	0.2	4	49	3	0	0	0	53	0	0	60	1.52	25.9695	1	0	0	0	29.5
163	1	1	0.4	1	0	0	0	0.7	2	20	2	0	1	0	61	0	0	82	1.62	31.2452	1	0	0	0	377.4
164	0	0	NA		NA		NA	NA	NA	22	NA	NA		NA	49		1	67	1.59	26.5021		0	0	NA	341.4
165	1	0	NA		NA		NA	NA	NA	NA	NA	NA		NA	47		1			#DIV/0!		0	0	NA	341.4
166	0	1	1	1	0	0	0	0.2	2	10	2	0	0	0	70	0	0	50	1.62	19.052	0	0	0	0	48.7
167	0	0	NA		NA		NA	NA	NA	NA	NA	NA		NA	31		1	74	1.65	27.1809		0	0	NA	341.4
168	0	0	NA		NA		NA	NA	NA	NA	NA	NA		NA	36		1	116	1.67	41.5935		0	0	NA	36.3
169	1	1	0.05	1	0	0	0	0.2	2	30	1	0	0	0	60	0	0	55	1.42	27.2763	1	0	0	0	374.6
170	1	1	0.2	1	0	0	0	0.1	1	20	1	1	1	0	52	0	0	74	1.57	30.0215	1	0	0	1	374.6
171	0	1	0	0	0	0	0	0	4		3	0	0	0	32	1	1	74.8	1.64	27.8108	1	0	0	1	34.2
172	1	1	0.9	1	0.7	1	0	0.1	1	40	1	0	0	0	58	0	0	60	1.52	25.9695	1	0	0	0	236.7
173	0	1	0.9	1	0	0	0	0.1	1	60	2	0	0	0	75	0	0	82	1.68	29.0533	1	0	0	0	374.6
174	0	0	NA		NA		NA	NA	NA	NA	NA	NA		NA	15		1	50	1.6	19.5312		0	0	NA	374.6
175	0	1	0.6	1	0.4	1	0	0.3	2	25	2	0	0	0	60	0	0	59	1.6	23.0469	0	0	0	0	377.4
176	1	1	1	1	0	0	0	0.1	1	30	2	0	0	0	68	0	0	72	1.6	28.125	1	0	0	0	374.6
177	1	1	0	0	0	0	0	0	4		3	0	0	0	41	1	1	53	1.56	21.7784	0	0	0	0	377.4
178	1	1	1	1	0.8	1	0	0.15	1	40	2	1	1	0	78	0	0	65	1.6	25.3906	0	0	0	0	341.4
179	0	0	NA		NA		NA	NA	NA	NA	NA	NA		NA	61		0	61	1.53	26.0584		0	0	NA	31.1
180	1	0	NA		NA		NA	NA	NA	NA	NA	NA		NA	56		0	59	1.65	21.6713		0	0	NA	341.4
181	0	1	0.6	1	0	0	0	0.2	2		3	1	0	0	43	1	1	89	1.55	37.0447	1	0	0	0	377.4
182	1	0	0.01		0.01		0	0.05	NA	40	NA	0		0	66		0	73	1.58	29.2421		0	0	NA	341.4
183	0	0	0.01		0.05		1		3	90	NA	0		0	63		0	69	1.7	23.8754		0	0	NA	341.4
184	0	1	1	1	0.2	0.01	0	0.4	2		2	1	0	0	72	0	0	65	1.53	27.7671	1	0	0	0	24.9
185	0	0	NA		NA		NA	NA	NA	NA	NA	NA		NA	50		0	82	1.6	32.0312		0	0	NA	341.4
186	1	1	0.1	1	0	0	0	0.3	2	20	2	0	1	0	39	1	1	64	1.7	22.1453	0	0	0	0	236.7
187	0	1	0.6	1	0.7	1	0	0.1	1	15	2	0	0	0	55	0	0	120	1.53	51.2623	1	0	0	0	236.7
188	1	1	0.5	1	1	1	0	0.2	2	30	2	0	1	0	42	1	1	67	1.52	28.9993	1	0	0	0	31.1
189	0	0	NA		NA		NA	NA	NA	NA	NA	NA		NA	41		1	63	1.62	24.0055		0	0	NA	341.4
190	0	1	0.9	1	0.6	1	0	0.2	2	15	1	0	0	0	72	0	0	72	1.66	26.1286	1	1	1	0	341.4
191	0	1	0	0	0	0	0	0.1	4	20	2	0	0	0	76	0	0	69	1.7	23.8754	0	0	0	1	246.5
192	0	1	0.4	1	0	0	0	0	2		2	1	0	0	46	1	0	48	1.55	19.9792	0	0	0	0	232.9
193	1	0	NA		NA		NA	NA	NA	NA	NA	NA		NA	49		0	52	1.6	20.3125		0	0	NA	341.4
194	0	0	NA		NA		NA	NA	NA	NA	NA	NA		NA	16		1	47	1.51	20.6131		NA	0	0	377.4
195	0	0	NA		NA		NA	NA	NA	NA	NA	NA		NA	34		1	73	1.52	31.5963		0	0	NA	100.9
196	1	0	NA		NA		NA	NA	NA	NA	NA	NA		NA	71		0	77	1.65	28.2828		0	0	NA	68.3
197	0	0	NA		NA		NA	NA	NA	NA	NA	NA		NA	16		1	69	1.78	21.7776		0	0	NA	341.4
198	0	1	0.9	1	0.8	1	0	0.6	4	35	2	0	0	0	47	1	1	55	1.6	21.4844	0	0	0	0	377.4
199	0	0	NA		NA		NA	NA	NA	NA	NA	NA		NA	51		0	54	1.6	21.0937		0	0	NA	341.4
200	1	1	0.6	1	0.1	1	0	0.2	2	15	2	0	0	0	59	0	0	80	1.59	31.6443	1	0	0	0	48.7
201	1	1	1	1	0	1	0	0.15	2	55	1	1	0	0	60	0	0	72.4	1.58	29.0018	1	1	0	0	29.5
202	0	0	NA		NA		NA	NA	NA	NA	NA	NA		NA	73		0	92	1.64	34.2058		0	0	NA	341.4
203	0	1	0.8	1	0	0	0	0.1	1	35	2	0	0	0	70	0	0	90	1.65	33.0579	1	0	0	0	126
204	1	0	NA		NA		NA	NA	NA	NA	NA	NA		NA	47		0	92	1.64	34.2058		0	0	NA	341.4
205	0	1	1	1	0.8	1	0	0.05	1	30	3	0	0	0	56	0	0	74	1.64	27.5134	1	0	0	0	56.8
206	1	0	NA		NA		NA	NA	NA	NA	NA	NA		NA	21		1	49.5	1.56	20.3402		0	0	NA	34.2
207	0	0	NA		NA		NA	NA	NA	NA	NA	NA		NA	43		1	83	1.56	34.1059		0	0	NA	341.4
208	0	0	NA		NA		NA	NA	NA	NA	NA	NA		NA	50		0	79	1.6	30.8594		0	0	NA	250
209	0	0	NA		NA		NA	NA	NA	NA	NA	NA		NA	51		0	84	1.55	34.9636		0	0	NA	341.4
210	1	0	NA		NA		NA	NA	NA	NA	NA	NA		NA	40		1	88	1.65	32.3232		1	0	NA	341.4
211	1	1	0.9	1	0.8	0.01	0	0.2	2	24	2	0	0	0	79	0	0	78	1.65	28.6501	1	0	0	0	339.2
212	1	1	0	0	0.2	1	0	0.6	2	30	3	0	1	0	63	0	0	96.5	1.59	38.171	1	1	1	1	377.4
213	0	1	0	0	0	0	0	0.15	4	15	2	0	0	0	46	1	1	63	1.58	25.2363	0	0	0	0	377.4
214	0	0	NA		NA		NA	NA	NA	NA	NA	NA		NA	33		1	78	1.66	28.306		0	0	NA	341.4
216	1	0	NA		NA		NA	NA	NA	NA	NA	NA		NA	16		0	68	1.68	24.093		0	0	NA	341.4
217	1	1	0.3	1	0.3	1	0	0.2	2	40	2	0	0	0	45	1	1	85	1.6	33.2031	1	0	0	0	56.8
218	1	0	NA		NA		NA	NA	NA	NA	NA	NA		NA	47		1	83	1.69	29.0606		0	0	NA	192.9
219	1	0	NA		NA		NA	NA	NA	NA	NA	NA		NA	35		1	70	1.59	27.6888		0	0	NA	366
220	1	1	0.8	1	0.05	1	0	0.1	1	20	2	0	0	0	54	0	0	82	1.6	32.0312	1	0	0	0	173.6
221	0	1	0	0	0	0	0	0.6	4	10	3	1	0	0	67	0	0	64	1.51	28.0689	1	0	0	0	377.4
222		0	NA		NA		NA	NA	NA	NA	NA	NA		NA	56		0	65	1.56	26.7094		NA	0	0	341.4
223	1	1										0	0	0	63	0	0	102	1.63	38.3906	1	0	0	0	377.4
224	0	1	0	0	0	0	1	0.3	3	16	2	0	0	0	74	0	0	50	1.47	23.1385	0	0	0	0	377.4
225	0	1	0.05	1	0.8	1	0	0.4	2	30	2	0	0	0	42	1	0	110	1.73	36.7537	1	0	0	0	377.4
226	1	0	NA		NA		NA	NA	NA	NA	NA	NA		NA	36		1	86	1.62	32.7694		0	0	NA	341.4
227	0	1	0	0	0	0	0	0.8	4	50	3	0	0	0	59	0	0	61.4	1.63	23.1096	0	0	0	0	377.4
228	0	0	NA		NA		NA	NA	NA	NA	NA	NA		NA	40		1	68	1.75	22.2041		0	0	NA	341.4
229	0	1	0.9	1	0	0	0	0.2	3	35	3	0	0	0	67	0	0	81	1.61	31.2488	1	0	0	0	377.4
230	0	0	NA		NA		NA	NA	NA	NA	NA	NA		NA	26		1	62	1.6	24.2187		0	0	NA	341.4
231	0	0	NA		NA		NA	NA	NA	NA	NA	NA		NA	34		1	62	1.68	21.9671		0	0	NA	341.4
232	1	0	NA		NA		NA	NA	NA	NA	NA	NA		NA	64		0	85	1.6	33.2031		0	0	NA	366
233	1	0	NA		NA		NA	NA	NA	NA	NA	NA		NA	54		0	84	1.69	29.4107		0	0	NA	36.6
234	0	1	0.8	1	0	0	0	0.1	1	30	2	1	1	0	40	1	0	69	1.65	25.3444	0	0	0	0	377.4
235	0	1											0	0	61	0	0	63	1.5	28	1	0	0	0	377.4
236	1	0	NA		NA		NA	NA	NA	NA	NA	NA		NA	30		1	57	1.63	21.4536		0	0	NA	374.6
237	0	0	0.05		NA		NA	NA	NA	NA	NA	NA		NA	81		0	64	1.5	28.4444		0	0	NA	126
238	1	0	NA		NA		NA	NA	NA	NA	NA	NA		NA	45		1	66	1.75	21.551		0	0	NA	246.5
239	1	0	0.05		0		0	0.01	NA	NA	NA	NA		NA	37		1	81	1.5	36		0	0	NA	250
240	1	1	0	0	0	0	0	0.8	4	20	2	0	0	0	66	0	0	84	1.63	31.6158	1	0	0	0	377.4
241	1	1	0	0	0	0	1	0.1	3	50	3	1	1	1	40	1	1	103	1.7	35.6401	1	0	0	0	162.6
242	0	0	NA		NA		NA	NA	NA	NA	NA	NA		NA	22		1	63	1.7	21.7993		0	0	NA	366
243	0	1	0.05	1	0	0	0	0.9	2	20	1	0	0	0	52	0	0	91.6	1.55	38.127	1	0	0	0	377.4
244	1	1											0	0	39	1	1	100	1.67	35.8564	1	0	0	0	377.4
245	0	0	NA		NA		NA	NA	NA	NA	NA	NA		0	20		1	71	1.73	23.7228		0	0	NA	341.4
246	0	1	0	0	0	0	0	0.9	4	20	3				75	0	0	82	1.68	29.0533	1	0	0	0	377.4
247	0	0	NA		NA		NA	NA	NA	NA	NA	NA		NA	65		0	58	1.58	23.2335		0	0	NA	374.6
248	1	1	0	0	0	0	0	0.2	4	19	1	0	0	0	63	0	0	72	1.6	28.125	1	0	0	0	374.6
249	0	1	0.8	1	0.2	1	0	0.1	1	22	1	1	1	0	56	0	0	89	1.6	34.7656	1	0	0	0	366
250	1	0	NA		NA		NA	NA	NA	NA	NA	NA		NA	19		1	98	1.65	35.9963		0	0	NA	341.4
251	0	1	0	0	0	0	0	0.5	4	150	3	1	1	1	63	0	0	65	1.63	24.4646	0	0	0	1	377.4
252	0	1	0.4	1	0	0	0	0.1	1	7	1	0	0	0	75	0	0	53	1.6	20.7031	0	0	0	0	377.4
253	0	1													38	1	1	78	1.7	26.9896	1	0	0	0	374.6
254	0	1	0.7	1	0.7	1	0	0.1	1	15	1	0		0	69	0	0	71	1.62	27.0538	1	0	0	0	250
255	0	1											0	0	55	0	0	76	1.6	29.6875	1	0	0	0	377.4
256	0	1	0.7	1	0.3	1	0	0.1	1	30	1	0	0	0	68	0	0	84	1.68	29.7619	1	0	0	0	250
257	0	0	NA		NA		NA	NA	NA	NA	NA	NA		NA	44		0	101	1.75	32.9796		0	0	NA	341.4
258	1	0	NA		NA		NA	NA				0		NA	48		0	87	1.68	30.8248		0	0	NA	366
259	0	1	0.4	1	0.4	1	0	0.6	2	25	3	0	0	0	39	1	1	66.9	1.56	27.4901	1	0	0	0	366
260	0	1	1	1	0.7	1	0	0.1	1	30	2	0			65	0	0	65	1.69	22.7583	0	0	0	0	232.9
261	1	0	NA		NA		NA	NA	NA	NA	NA	NA		NA	52		1	56.5	1.5	25.1111		0	0	NA	341.4
262	1	0	NA		NA		NA	NA	NA	NA	NA	NA		NA	20		1	56	1.62	21.3382		0	0	NA	126
263	0	0	NA		NA		NA	NA	NA	NA	NA	NA		NA	18		1	63	1.69	22.0581		0	0	NA	36.6
264	0	1	0	0	0	0	0	0.3	4	20	3	0			41	1	1	95	1.65	34.8944	1	0	0	0	366
265	0	0	NA		NA		NA	NA	NA	NA	NA	NA		NA	40		1	106	1.65	38.9348		0	0	NA	unknown
266	1	1											0	0	40	1	0	72	1.55	29.9688	1	0	0	0	377.4
267	0	0	NA		NA		NA	NA	NA	NA	NA	0		NA	17		1	58	1.6	22.6562		0	0	NA	518.8
268	0	1	0.85	1	0.6	1	0	0.1	1	25	1	0	0	0	49	1	0	77	1.65	28.2828	1	0	0	0	374.6
269	1	1	0	0	0	0	0	0.1	4	25	2	0	0	0	59	0	0	105	1.65	38.5675	1	0	0	0	48.7
271	1	1	0	0	0	0	0	0.1	4	50	3	1	1	0	42	1	1	65	1.65	23.8751	0	0	0	0	236.7
272	1	1	1	1	0.8	1	0	0.1	1	20	2	1	1	0	61	0	1	76	1.6	29.6875	1	0	0	0	374.6
273	1	1	0.05	1	0	0	0	0.2	4						43	1	1	53	1.6	20.7031	0	0	0	0	162.6
274	1	1	0.8	1	0	0	0	0.2	2	38	3	0	0		58	0	0	72	1.56	29.5858	1	0	0	0	377.4
275	0	0	NA		NA		NA	NA	NA	NA	NA	NA		NA	17		1	68	1.65	24.977		NA	0	NA	173.6
276	0	0	NA		NA		NA	NA	NA	NA	NA	NA		NA	39		1	73	1.65	26.8136		NA	0	NA	255.8
277	1	1	0.4	1	0	0	0	0.1	1	10	2	0	1	0	43	1	0	66	1.68	23.3844	0	0	0	0	377.4
278	0	1	1	1	0.8	1	0	0.1	1	8	2	0	1	0	75	0	0	53	1.7	18.3391	0	0	0	0	377.4
279	0	0	NA		NA		NA	NA	NA	NA	NA	NA		NA	48		1			#DIV/0!		NA	0	NA	374.6
280	0	1	0.3	1	0.3	1	0	0.1	1	25	2		0	0	49	1	0	76.6	1.65	28.1359	1	0	0	0	126
281	0	0	NA		NA		NA	NA	NA	NA	NA	NA		NA	33		1	55	1.66	19.9594		NA	0	NA	126
282	0	0	NA		NA		NA	NA	NA	NA	NA	NA		NA	48		0	81	1.64	30.116		NA	0	NA	374.6
283	1	1	0.4	1	0	0	0	0.3	2	46	2	1	1	0	62	0	0	96		#DIV/0!	1	0	0	0	341.4
284	1	1	0	0	0	0	0	0.1	4	20	2	1	1	1	36	1	0	51	1.59	20.1733	0	1	1	0	100.9
285	1	1	1	1	0	0	0	0.6	2	30	1	1	1	0	42	1	0	67	1.64	24.9108	0	0	0	0	377.4
286	1	1	0.95	1	0.7	1	0	0.2	2	22	2	0	1	0	31	1	1	54.8	1.63	20.6255	0	0	0	0	377.4
287	1	1	0.7	1	0	0	0	0.3	4	30	1		0	0	34	1	1	36.9	1.5	16.4	0	0	0	0	36.3
288	1	1	0	0	0	0	0	0.1	4	60	1	0	0	0	78	0	0	77	1.62	29.34	1	0	0	0	192.9
289	0	0	NA		NA		NA	NA	NA	NA	NA	NA		NA	38		1			#DIV/0!		NA	0	NA	366
290	1	0	NA		NA		NA	NA	NA	NA	NA	NA		NA	66		0	66	1.5	29.3333		NA	0	NA	341.4
291	1	1	0	0	0	0	0	0.8	4	25	3	0	0	0	40	1	1	83	1.65	30.4867	1	0	0	0	246.5
292	0	0	NA		0		0	0.05	NA	NA	1	0		0	52		0	53	1.52	22.9398		0	0	NA	29.5
293	1	0	NA		NA		NA	NA	NA	35	NA	NA		NA	41		1	75	1.6	29.2969		NA	0	0	341.4
294	1	0	NA		NA		NA	NA	NA	NA	NA	NA		NA	17		1	73	1.66	26.4915		NA	0	NA	341.4
295	1	1	NA										0	0	38	1	1	74	1.69	25.9095	1	1	0	0	126
296	1	0	NA		NA		NA	NA	NA	NA	NA	NA		NA	45		1	91	1.8	28.0864		NA	0	NA	341.4
297	1	1	0.2	1	0.1	1	0	0.3	2	80	3			0	57	0	0	54	1.58	21.6311	0	0	1	0	162.6
298	1	0	NA		NA		NA	NA	NA	NA	NA	NA			17		1	54	1.58	21.6311		NA	0	NA	341.4
299	0	0	NA		NA		NA	NA	NA	NA	NA	NA		NA	25		1	60	1.59	23.7332		NA	0	NA	173.6
301	1	1	0	0	0	0	1	0.6	3	15	3	0	1	0	65	0	0	87.5	1.6	34.1797	1	1	0	0	173.6
302	1	0	NA		NA		NA	NA	NA	NA	NA	NA		NA	38		1	66	1.65	24.2424		NA	0	NA	341.4
303	1	0	NA		NA		NA	NA	NA	NA	NA	NA		NA	46		1	81	1.7	28.0277		NA	0	NA	341.4
304	0	0	NA		NA		NA	NA	NA	NA	NA	NA		NA	48		1	58	1.51	25.4375		NA	0	NA	341.4
305	1	1	0	0	0	0	1	0.9	3	55	3	0	1	0	68	0	0	78	1.6	30.4687	1	1	1	0	377.4
306	1	0	NA		NA		NA	NA	NA	NA	NA	NA		NA	49		0	79	1.55	32.8824		NA	0	NA	374.6
307	1	1	20	1			0	10	1		3				60	0	0	66	1.6	25.7812	1	0	0	0	173.6
308	1	1	0	0	0	0	0	0.1	4	23	2	1	0	0	71	0	0	57.5	1.56	23.6275	0	0	0	0	374.6
309	1	0	NA		NA		NA	NA	NA	NA	NA	NA		NA	46		1	55	1.55	22.8928		NA	0	NA	185.7
310	1	0	NA		NA		NA	NA	NA	NA	NA	NA		NA	23		1	65	1.65	23.8751		NA	0	NA	341.4
311	1	0	NA		NA		NA	NA	NA	NA	NA	NA		NA	39		1	59	1.6	23.0469		NA	0	NA	29.5
312	1	1	0.7	1	0.8	1	0	0.1	1	20	2	0	0	0	52	0	1	91.5	1.53	39.0875	1	0	0	0	126
313	0	1	0.6	1	0.05	1	0	0.05	1	30	1	1			50	1	0	82	1.65	30.1194	1	0	0	0	339.2
314	1	0	NA		NA		NA	0.8	4		3			NA	64		0	104	1.63	39.1434		0	1	NA	377.4
315	1	0	NA		NA		NA	NA	NA	NA	NA	NA		NA	63		0	80	1.55	33.2986		NA	0	NA	341.4
316		0	NA		NA		NA	NA	NA	NA	NA	NA		NA	24		1	79	1.72	26.7036		NA	0	NA	341.4
317	0	1	0.2	1	0	0	0	0.1	1		1	0		0	51	0	1	83	1.72	28.0557	1	0	0	0	377.4
318	1	1	1	1	1	1	0	0.11	1	20	1	1	0	0	72	0	0	57	1.6	22.2656	0	0	0	0	162.6
319	1	0	NA		NA		NA	NA	NA	NA	NA	NA		NA	43		0	90	1.6	35.1562		NA	0	NA	246.5
320	1	0	NA		NA		NA	NA	NA	NA	NA	NA		NA	46		0	64	1.62	24.3865		NA	0	NA	374.6
321	1	0	NA		NA		NA	NA	NA	NA	NA	NA		NA	75		0	73	1.6	28.5156		NA	0	NA	unknown
322	1	1	0	0	0	0	0	0.4	4	30	2	1			56	0	0	63	1.61	24.3046	0	1	0	0	236.7
323		0	NA		NA		NA	NA	NA	NA	NA	NA		NA	47		1	76	1.7	26.2976		NA	0	NA	374.6
324	0	0	NA		NA		NA	NA	NA	NA	NA	NA			42		0	63	1.58	25.2363		NA	0	NA	341.4
325		1	0.2	1	0.4	1	0	0.05	1	10	2	0	0	0	60	0	0	96	1.55	39.9584	1	0	0	0	377.4
326	0	1	0.3	1	0.1	1	0	0.1	1	14	1	0	0	0	65	0	0	83	1.66	30.1205	1	0	0	0	377.4
327	0	0	NA		NA		NA	NA	NA	NA	NA	NA		NA	45		0	70	1.77	22.3435		NA	0	NA	341.4
328	1	1	0.3	1	0	0	0	0.6	2	40	3	0	0	0	70	0	0	78.4	1.68	27.7778	1	0	0	0	339.2
329	0	0	NA		NA		NA	NA	NA	NA	NA	NA			67		0	78	1.57	31.6443		0	0	NA	341.4
330	0	1	0	0	0	0	0	50	4	8	2	0	0	0	49	1	0	66	1.63	24.841	0	0	0	0	377.4
331	1	1	0.2	1	0.3	1	0	0.15	1	9	1	0	0	0	53	0	0	61	1.7	21.1073	0	0	0	0	339.2
332		0	NA		NA		NA	NA	NA	NA	NA	NA		NA	22		1	63	1.55	26.2227		NA	0	NA	341.4
333	1	0	NA		NA		NA	NA	NA	NA	NA	NA		NA	18		1	58	1.67	20.7967		NA	0	NA	341.4
334		0	NA		NA		NA	NA	NA	NA	NA	NA		NA	54		1	110	1.63	41.4016		NA	0	NA	36.6
335	1	1	0.9	1	0.1	1	0	0.15	1	35	3	1		0	57	0	0	62	1.5	27.5556	1	0	0	0	173.6
336	1	1	1	1	1	1	0	0.2	2	20	1	0	0	0	70	0	0	63	1.7	21.7993	0	0	0	0	341.4
337	0	1								50		0	0	0	76	0	0	84	1.56	34.5168	1	0	0	0	377.4
338	0	0	NA		NA		NA	NA	NA	NA	NA	NA		0	53		1	68	1.6	26.5625		NA	0	NA	246.5
339	1	0	NA		NA		NA	NA	NA	NA	NA	NA			66		0	97	1.74	32.0386		NA	0	NA	341.4
340	1	1	0.15	1	0.1	1	0	0.1	1	50	1			0	41	1	1	77	1.61	29.7056	1	0	0	0	100.9
341	0	1	0	0	0	0	1	0.05	3	40	3	0	0	0	80	0	0	73	1.62	27.8159	1	0	0	1	31.1
342		0	NA		NA		NA	NA	NA	NA	NA	NA		NA	22		1	61	1.56	25.0657		NA	0	NA	185.7
343	0	1	0	0	0	0	0	0.3	4	70	2	1	1	1	63	0	0	89	1.7	30.7958	1	1	1	1	374.6
344	1	1	1	1	1	1	0	0.8	1	17	2	1		1	73	0	0	72	1.62	27.4348	1	1	0	1	232.9
345	1	1	0	0	0	0	0	0.1	4	40	2	0	0	1	35	1	1	80	1.6	31.25	1	0	0	1	377.4
346	0	1	1	1	0.05	1	0	0.1	1	9		0	0		70	0	0	72	1.64	26.7698	1	0	0	0	173.6
347	1	1	0	0	0	0	1	0.7	3	12	1		1	0	47	1	0	69	1.69	24.1588	0	0	0	0	unknown
348		1	0	0	0	0	0	0.6	4	10	3	0	0		56	0	0	68	1.63	25.5937	1	0	0	0	341.4
349	1	1	0	0	0	0	0	0.1	4	110	1	0			49	1	0	72	1.56	29.5858	1	0	0	0	377.4
350		1	0.4	1	0.2	1	0	0.2	2	15	2	1			30	1	1	54	1.57	21.9076	0	1	0		232.9
351	1	1	0	0	0	0	0	0.4	4			0	0	0	56	0	0					0	0	0	236.7
352	0	1	1	1	0.25	0.01	0	5	1	14		0	0	0	48	1	1	52	1.55	21.6441	0	0	0	0	377.4
353	0	0	NA		NA		NA	NA	NA	NA	NA	NA			16		1	60	1.66	21.7738		NA	0	NA	341.4
354	0	0	NA		NA		NA	NA	NA	NA	NA	NA			16		1	52	1.61	20.061		NA	0	NA	126
355	0	0	NA		NA		NA	NA	NA	NA	NA	NA			21		1	72	1.65	26.4463		NA	0	NA	341.4
356	1	0	NA		NA		NA	NA	NA	NA	NA	NA			20		1	86	1.72	29.0698		NA	0	NA	341.4
357		0	NA		NA		NA	NA	NA	NA	NA	NA			66		0	75	1.52	32.4619		NA	0	NA	126
358		0	NA		NA		NA	NA	NA	NA	NA	NA			49		0	74	1.62	28.1969		NA	0	NA	250
359	1	0	NA		NA		NA	NA	NA	NA	NA	NA			62		0	68	1.54	28.6726		NA	0	NA	341.4
360	1	1	1	1	0	0	0	0.1	1	60	2	1	1	0	44	1	0	60	1.6	23.4375	0	1	0	0	126
361	1	0	NA		NA		NA	NA	NA	NA	NA	0			30		0	79	1.62	30.1021		0	0	NA	374.6
362	1	1	0.9	1	0.95	1	0	0.2	2	19	1	0	0	0	62	0	0	78	1.59	30.8532	1	0	0	0	192.9
363	1	0	0		NA		NA	NA	NA	NA	NA	NA		NA	53		1	91	1.57	36.9183		NA	0	NA	366
364	1	1	0	0	0	0	1	0.6	3	15	3	0		0	49	1	1	83.3	1.65	30.5969	1	1	1	0	29.5
365	0	1	0.8	1			0	0.1	1	15	2	0	1	0	61	0	0	69.7	1.56	28.6407	1	0	0	0	126
366	1	1	0	0	1	1	0	0.1	1	28	2	0	0	0	39	1	1	71.4	1.66	25.9109	1	0	0	0	377.4
367	1	1	0	0	0	0	0	0.1	4	40	3	1	1	0	57	0		77	1.58	30.8444	1	1	0	1	374.6
368	1	1	0.2	1	0.8	1	0	0.4	2	25	3	1	1	0	51	0	1	67.6	1.62	25.7583	1	1	0	0	366
369	1	1	0	0	0	0	0	0.6	4	20	2	1	1	0	51	0	0	69	1.6	26.9531	1	1	0	1	377.4
370		0	NA		NA		NA	NA	NA	NA	NA	NA		NA	17		1	58	1.5	25.7778		NA	0	NA	341.4
371		1							1													0	0	0
372	1	1	1	1	0	0	0	0.15	1	20	2	0	0	0	59	0	0	52	1.56	21.3675	0	0	0	0	29.5
373		0	NA		NA		NA	NA	NA	NA	NA	NA		NA	64		0	64	1.65	23.5078		NA	0	NA	36.6
374	0	1	0.9	1	1	1	0	0.6	2	40	2	1	1	0	50	1	1	83.3	1.65	30.5969	1	1	0	0	246.5
375	0	0	NA		0.05		NA	0.03	NA	NA	NA	NA		NA	49		0	56	1.56	23.0112		NA	0	NA	374.6
376	1	1	0.2	1			0	0.2	2		3		1	0	67	0	0	50	1.61	19.2894	0	0	0	0	unknown
377		0	NA		NA		NA	NA	NA	NA	NA	NA		NA	44		0			#DIV/0!		NA	0	NA	366
379	1	1	0.9	1						70	3	0		0	41	1	1	75	1.6	29.2969	1	0	0	0	377.4
380	0	1	1	1	1	1	0	0.2	2	25	2	0	0	0	96	0	0	63	1.55	26.2227	1	0	0	0	377.4
381	1	0	NA		NA		NA	NA	NA	NA	NA	NA		NA	41		1	57	1.67	20.4382		NA	0	NA	341.4
382	1	1	0.05	1	0.05	1	0	0.1	1	90		0	0		52	0		87.5	1.45	41.6171	1	0	0	0	341.4
383	1	0	0.05		0.05		NA	0.03	NA	NA	NA	NA		NA	49		0	73	1.65	26.8136		NA	0	NA	374.6
384		0	NA		NA		NA	NA	NA	NA	NA	NA		NA	41		1			#DIV/0!		NA	0	NA	341.4
385	0	0	NA		NA		NA	NA	NA	NA	NA	NA		NA	15		1	62	1.72	20.9573		NA	0	NA	341.4
386	0	1	1	1	1	1	0	0.2	2	18	2	1			50	1		62	1.58	24.8358	0	1	0	0	48.7
387	0	0	0.05		NA		NA	0.05	NA	NA	NA	NA		NA	48		1	56	1.51	24.5603		NA	0	NA	377.4
388		0	NA		NA		NA	NA	NA	NA	NA	NA		NA	16		1	46	1.6	17.9687		NA	0	NA	68.3
389	0	0	NA		NA		NA	NA	NA	NA	NA	NA		NA	19		1	59	1.66	21.4109		NA	0	NA	341.4
390		0	NA		NA		NA	NA	NA	NA	NA	NA		NA	28		1	80	1.69	28.0102		NA	0	NA	341.4
391		0	NA		NA		NA	NA	NA	NA	NA	NA		NA	20		1	60	1.56	24.6548		NA	0	NA	341.4
392	0	0	NA		NA		NA	NA	NA	NA	NA	NA		NA	69		0			#DIV/0!		NA	0	NA	341.4
393	1	1	0	0	0	0	1	0.7	3	12	1		1	0	47	1	0	69	1.69	24.1588	0	0	0	0	unknown
394	1	0	0.05		0.05		NA	0.01	NA	NA	NA	NA		NA	52		0	54	1.65	19.8347		NA	0	NA	374.6
395		0	NA		NA		NA	NA	NA	NA	NA	NA		NA	16		1			#DIV/0!		NA	0	NA	341.4
396	1	1	0.8	1	0.8	0.01	0	0.6	2	10	2	0			43	1	1	68	1.56	27.9421	1	1	1	0	377.4
397	1	0	NA		NA		NA	NA	NA	NA	NA	NA			25		1	60	1.78	18.937		NA	0	NA	374.6
398	0	0	NA		NA		NA	NA	NA	NA	NA	NA			36		1	103	1.67	36.9321		NA	0	NA	31.1
399	1	0	NA		NA		NA	NA	NA	NA	NA	NA			22		1	48	1.52	20.7756		NA	0	NA	341.4
400	1	1	0.05	1				0.2		110	3	0			48	1		60			0	0	0	0	246.5
402	1	1	0.9	1	0.2	1	0	0.2	2	45	2	1	1	0	71	0	0	60	1.55	24.974	0	1	0	0	377.4
403	0	0	NA		NA		NA	NA	NA	NA	NA	NA			24		1	81	1.8	25		NA	0	NA	unknown
406	0	1													44	1						0	0	0	56.8
407		0	NA		NA		NA	NA	NA	NA	NA	NA			17		1	57	1.53	24.3496		NA	0	NA	341.4
408	0	0	NA		NA		NA	NA	NA	NA	NA	NA		NA	44		1	60	1.63	22.5827		NA	0	NA	341.4
409	0	1	1	1	1	1	0	0.1	1	38	1	0	0	0	66	0	0	90	1.42	44.634	1	0	0	0	377.4
410	0	0	NA		0.05		NA	0.05	NA	32	NA	NA		NA	24		1	55	1.55	22.8928		0	0	NA	341.4
411	1	0	0.05		NA		NA	0.01	NA	NA	NA	NA			46		0	62	1.5	27.5556		NA	0	NA	366
412	1	0	0		0.05		NA	0.05	NA	NA	NA	NA			55		0	64		#DIV/0!		NA	0	NA	341.4
413	0	1													50	1		68	1.56	27.9421	1	0	0	0	374.6
414	0	1	1	1	1	1	0	0.2	2	6	1		1	0	42	1	1	50.5	1.57	20.4876	0	0	0	0	236.7
415	1	1	1	1	0	0	0	0.1	1	16	1		0	0	76	0	0	63			0	0	0	0	126
416	1	0	NA		NA		NA	NA	NA	NA	NA	NA			44		1	79	1.58	31.6456		NA	0	NA	341.4
417	1	0	NA		NA		NA	0.2	NA	NA	NA	NA		NA	32		1	74	1.65	27.1809		NA	0	NA	341.4
418		0	NA		NA		NA	0.1	NA	NA	NA	NA			16		1	62	1.6	#DIV/0!		NA	0	NA	341.4
419		1	1	1	0	0	0	0.1	1	14	1				47	1	0	58.3	1.58	23.3536	0	0	0	0	374.6
420	1	0	NA		NA		NA	NA	NA	NA	NA	NA		NA	19		1	52	1.68	#DIV/0!		NA	0	NA	34.2
421		0	NA		NA		NA	NA	NA	NA	NA	NA			26		1	55	1.58	22.0317		NA	0	NA	341.4
422		1	0	0	0	0	1	80	3	15	2	0	0		53	0	0	73.2	1.62	27.8921	1	0	0	0	374.6
423	1	0	NA		NA		NA	NA	NA	NA	NA	NA		NA	20		1	79	1.62	#DIV/0!		NA	0	NA	366
424	1	0	NA		NA		NA	NA	NA	NA	NA	NA		NA	22		1	48	1.63	18.0662		NA	0	NA	377.4
425		0	NA		0		NA	0.02	NA	NA	NA	NA		NA	45		0	94	1.73	31.4077		NA	0	NA	126
426	0	0	NA		NA		NA	NA	NA	NA	NA	NA		NA	46		1	64	1.64	23.7954		NA	0	NA	341.4
427	1	0	NA		NA		NA	NA	NA	NA	NA	NA		NA	48		1	70	1.64	26.0262		NA	0	NA	366
428	1	1	0.9	1	0	0	0	0.1	1	10	2	0	0	0	60	0	0	73			1	0	0	0	374.6
429	1	0	NA		NA		NA	NA	NA	NA	NA	NA			39		0	69	1.61	#DIV/0!		NA	0	NA	341.4
430	0	1	0	0	0	0	1	0.1	3	50	2	1	1	0	83	0	0	56.2	1.5	24.9778	0	1	0	0	341.4
431	1	1	1	1	0	0	0	0.15	1	70	3	0	0	0	37	1	1					0	0	0	48.7
432	1	1	0	0	0	0	0	0.25	4		3	0	0	0	42	1		63.5	1.6	24.8047	0	0	0	0	100.9
433	0	1	0.05	1	0.05	1	0	0.1	1	6	1		0	0	66	0	0	90	1.42	44.634	1	0	0	0	377.4
434	0	1	60	1	80	1	0			18	2		0	0	56	0	0	66	1.68	23.3844	0	0	0	0	unknown
435	1	0	NA		NA		NA	NA	NA	NA	NA	NA			32		1			#DIV/0!		NA	0	NA	48.7
436	0	1											0	0	61	0	0	53.9	1.59	21.3204	0	0	0	0	377.4
437	0	1	1	1	1	1	0	0.1	1	10	2	0	0	0	64	0	0	63	1.58	25.2363	0	0	0	0	377.4
438	1	1	0	0	0	0	0	0.8	4		2		0		46	1		61	1.61	23.533	0	0	0	0	377.4
439	1	1										0		1	35	1		76	1.55	31.6337	1	1	1	1	377.4
440	1	0	NA		NA		NA	NA	NA	NA	NA	NA		NA	44		1			#DIV/0!		NA	0	NA	232.9
441	0	1	0	0	0	0	1	0.8	3	35	3	1		0	33	1	1	74	1.62	28.1969	1	1	1	0	29.5
442	1	0	NA		NA		NA	NA	NA	NA	NA	NA		NA	48		1	62	1.58	24.8358		NA	0	NA	126
443	1	1						0.01		60		0	0	0	76	0	0	63			0	0	0	0	126
444	0	0	NA		NA		NA	NA	NA	NA	NA	NA		NA	32		1	75	1.64	27.8852		NA	0	NA	36.6
446	1	0	NA		NA		NA	0.1	NA	NA	NA	NA		NA	39		1			#DIV/0!		NA	0	0	341.4
447	0	0	0		NA		NA	0.1	NA	NA	NA	NA		NA	77		0			#DIV/0!		NA	0	NA	34.2
448	1	0	NA		NA		NA	0.05	NA	NA	NA	NA			58		0	76	1.65	27.9155		NA	0	NA	341.4
449	1	0	NA		NA		NA	0.05	NA	NA	NA	NA			55		0			#DIV/0!		NA	0	NA	374.6
450	1	1	0	0	0	0	0	0.7	4	15	1	0	0	0	51	0						0		0	377.4
459	1	1			0	0		0.9	4	20	1	0	0	0	52	0	0	91.6			1	0	0	0	377.4
462	1	1	0	0	0.4	1	0	0.1	1	16	2	0	0	0	39	1	1	113	1.62	43.0575	1	0	0	0	341.4
463	0	1			0	0	0	0.1	1	48	1	0		0	39	1	1	72.8	1.7	25.1903	0	0	0	0	374.6
464	0	0	NA		NA		NA	NA	NA	NA	NA	0		NA	59		0	80	1.65	29.3848		0	0	NA	341.4
465	0	0	NA		NA		NA		NA	NA	NA	NA		NA	17		1	60	1.62	22.8624		0	0	NA	341.4
466	0	0	NA		NA		NA	NA	NA	40	NA	0		NA	22		1	60	1.67	21.5139		0	0	NA	374.6
467	1	0	NA		NA		NA		NA	NA	NA				23		1			#DIV/0!		0	0	NA	341.4
468	1	0	NA		NA		NA	NA	NA	17	NA	0		NA	76		0	71	1.62	27.0538		0	0	NA	341.4
469		0	NA		NA		NA		NA	NA	NA			NA	39		1			#DIV/0!		0	0	NA	377.4
470		0	NA		NA		NA	NA	NA	NA	NA	NA		NA	36		1	69.2	1.63	26.0454		NA	0	NA	36.6
471	0	0	NA		NA		NA		NA	NA	NA			NA	23		1	54	1.63	26.0454		NA	0	NA	366
472	1	0	NA		NA		NA		NA	NA	NA			NA	20		1			#DIV/0!		0	0	NA	36.6
473	1	0	NA		NA		NA	0.01	NA	NA	NA				32		1	74	1.65	27.1809		0	0	NA	341.4
474	1	0	NA		NA		NA	0.01	NA	NA	NA			NA	56		0			#DIV/0!		0	0	NA	341.4
475	1	0	NA		NA		NA		NA	NA	NA									#DIV/0!		0	0	NA	341.4
476	1	1	0.8	1	0	0	0	0.12	1	25	2			1	75	0	0	66	1.65	24.2424	0	0	0	0	377.4
477	1	0	NA		NA		NA	NA	NA	NA	NA				55		1			#DIV/0!		0	0	NA	374.6
478	1	0	NA		NA		NA	0.1	NA	NA	NA				46		0			#DIV/0!		0	0	NA	366
479		0	NA		NA		NA	0.01	NA	NA	NA									#DIV/0!		0	0	NA	341.4
480	0	1	0.8	1	0	0	1	0.1	4		1	0			60	0	0					0	0	0	377.4
481	1	0	NA		NA		NA		NA	NA	NA				28		1			#DIV/0!		0	0	NA	366
482	1	1	1	1	1	1	0	0.7	2	60	3	0	1	1	82	0	0	47	1.47	21.7502	0	0	0	0	377.4
483	0	0	NA		NA		NA	NA	NA	NA	NA			NA	71		0	76	1.69	26.6097		0	0	NA	374.6
484	0	1	0.6	1	0.8	1	0	0.8	2	21	3	1	0		38	1	1	60	1.68	21.2585	0	1	0	0	377.4
485	0	1	0.1	1	0	0	0	0.1	1	11	1		1	0	41	1	1	56.3	1.52	24.3681	0	0	0	0	246.5
486	0	0	NA		NA		NA	0.01	NA	NA	NA	NA		NA	48		0			#DIV/0!		NA	0	NA	341.4
487		0	NA		NA		NA	NA	NA	NA	NA			NA	54		1			#DIV/0!		0	0	NA	232.9
488		0	NA		NA		NA	NA	NA	NA	NA			NA	28		1			#DIV/0!		0	0	NA	341.4
489	1	0	NA		NA		NA	NA	NA	NA	NA			NA	47		1	74	1.6	28.9062		0	0	NA	341.4
490		1	0	0	0	0	0	0.9	4	8	1	0	0	0	41	1	1	71.3	1.57	28.9261	1	0	0	0	377.4
491	1	1	0.2	1	0	0	0	0.1	1	25	1	0	0	0	50	1		47	1.6	18.3594	0	0	0	0	377.4
492	1	1	0.2	1	0.7	1	0	0.1	1	40	3	0	1	0	46	1	0	70.4	1.71	24.0758	0	0	0	0	341.4
493	0	0	NA		NA		NA	NA	NA	NA	NA	NA		NA	20		1			#DIV/0!		NA	0	NA	341.4
494		0	NA		NA		NA	0.03	NA	NA	NA	NA		NA	75		0	79	1.7	27.3356		NA	0	NA	374.6
495	1	0	NA		NA		NA	NA	NA	NA	NA	NA		NA	52		1			#DIV/0!		NA	0	NA	366
496	1	1	1	1	1	1	0	0.8	2	50	1	0	1	1	41	1	1	64.4	1.67	23.0915	0	1	0	0	374.6
497	1	0	NA		NA		NA	NA	NA	NA	NA	NA		NA	52		1			#DIV/0!		NA	0	NA	374.6
498	0	1	1	1	1	1	0	0.4	2	30	3	0	0	0	49	1	1	68.5	1.55	28.512	1	0	0	0	374.6
499	0	0	NA		NA		NA	NA	NA	NA	NA	NA		NA	46		1	77	1.68	27.2817		NA	0	NA	341.4
500	1	1	0	0	0	0	0	0.7	4	28	2	1	0	0	71	0	0	85	1.65	31.2213	1	1	0	1	374.6
501	1	1	60	1	0	0	0	70	2	20	2	0	0	0	47	1		70	1.65	25.7117	1	0	0	0	377.4
502	0	0	NA		NA		NA	NA	NA	NA	NA	0		NA	18		1	57	1.66	20.6852		0	0	NA	341.4
503	1	1	1	1	0.6	1	0	0.13	1	28	1		1	0	42	1	0	60.3	1.56	24.7781	0	0	0	0	374.6
504	1	0	NA		NA		NA	NA	NA	NA	NA	NA		NA	65		0	60.3	1.56	24.7781		NA		NA	341.4
505	1	0	0.05		NA		NA	0.01	NA	NA	NA	NA		NA	34		1			#DIV/0!		NA	0	NA	341.4
506		0	NA		NA		NA	NA	NA	NA	NA	NA		NA	62		0			#DIV/0!		NA	0	NA	36.6
507	1	1	0.9	1	0.9	1	0	0.1	1	22	1	0	1	0	77	0	0	48.5	1.5	21.5556	0	0		0	31.1
508	1	1											0	0	55	0	0	58.8	1.55	24.4745	0	0	0	0	377.4
509	1	1	0.8	1	1	0.01	0	0.8	2		2		1	1	73	0	0	70.9	1.66	25.7294	0	0		0	341.4
510	0	0	NA		NA		NA	NA	NA	NA	NA	NA		NA	17		1			#DIV/0!		NA	0	NA	173.6
511	0	1	0.8	1	0	0	0	0.1	1	20	2	0	0	0	43	1	1	70.4	1.73	23.5223	0	0		0	162.6
512	1	0	NA		NA		NA	NA	NA	NA	NA	NA		NA	52		0	76	1.7	26.2976		NA	0	NA	377.4
513	0	1										0		0	55	0	0	64.4	1.65	23.6547	0	0		NA	341.1
514	1	1	1	1	0.9	1	0	0.5	2	70	2	0	0	0	45	1	1	64.5	1.58	25.8372	1	0		0	377.4
515	1	0	NA		NA		NA	NA	NA	NA	NA	NA		NA	16		1			#DIV/0!		NA	0	NA	31.1
516	0	0	NA					0.2							56		0	100	1.63	37.6378		NA	0	NA	48.7
517	0	0	NA		NA		NA	NA	NA	NA	NA	NA		NA	24		1			#DIV/0!		NA	0	NA	341.4
518	0	1	1	1	0.9	1	0	0.1	1	18	2	1	0	0	82	0	0	53.3	1.6	20.8203	0	1		0	236.7
519	0	0	NA		NA		NA	NA	NA	NA	NA	NA		NA	70		0			#DIV/0!		NA	0	NA	366
520		0	NA		NA		NA	NA	NA	NA	NA	NA		NA	24		1			#DIV/0!		NA	0	NA	232.9
521		1	1	1	1	1	0	0.6	2	45	2	0	0	0	65	0	0	74.8	1.54	31.5399	1	0	0	0	377.4
522	1	1	0	0	0	0	0	70	4	20	3	0	0		36	1	1	88.5	1.59	35.0065	1	0	0	0	36.3
523		0	0		NA		NA	0.05	NA	NA	NA	NA		NA	21		1			#DIV/0!		NA	0	NA	374.6
524	1	1	0	0	0	0	0	0.6	4	25	3	0	0	0	61	0	0	75	1.61	28.9341	1	0		0	246.5
525	1	0	NA		NA		NA	NA	NA	NA	NA	NA		NA	41		1			#DIV/0!		NA	0	NA	366
526	0	1	0	0	0	0	1	10	3	50	2	0	0		45	1	1	57	1.58	22.8329	0	0	0	0	339.2
527	0	1	0	0	0	0	0	0.4	4	48	3			0	80	0	0	50			0	0		0	377.4
528	1	1	0	0	0	0	0	0.2	4	70	3	0	1	1	78	0	0	59	1.5	26.2222	1	1	1	0	339.2
529	1	1	0	0	0	0	1	0.8	3	35	3	0	0	1	38	1	1	67.7	1.62	25.7964	1	0		0	374.6
530	1	1	1	1	0	0	0	0.3	2	12	2	0	1	1	62	1	0	52.1	1.53	22.2564	0	0	0	0	36.3
531	1	1	0.3	1	0.4	1	0	0.1	1	17	1		0	0	45	0	1	83	1.58	33.2479	1	0		0	339.2
532	0	0	NA		NA		NA	NA	NA	NA	NA	NA		NA	37		1			#DIV/0!		NA		NA	341.4
533	1	1	60	1	0	0	0	30	2	70			0	0	45	0	0	67	1.54	28.251	1	0		0	48.7
534	1	0	NA		NA		NA	NA	NA	NA	NA	NA		NA	31		1	43	1.62	16.3847		NA	0	NA	48.7
535		1											0	1	48	0	0	68	1.6	26.5625	1	1	1	0	377.4
536	1	1	0.9	1	0.25	1	0	0.1	1	31	1	0	0	0	65	1	0	64	1.48	29.2184	1	0	0	0	48.7
537	0	1	1	1	1	1	0	0.2	2	30	2	0	1	0	60	1	0	75.5	1.52	32.6783	1	1	1	0	374.6
538		1	0.7	1	0.8	1	0	0.6	2	15	2	0	0	0	57	1	0	66.9	1.48	30.5424	1	0	0	0	34.2
539	0	1	0	0	0	0	0	0.5	3	25	3	0	1	0	40	0	1	48	1.65	17.6309	0	0	0	0	374.6
540	0	0	NA		NA		NA	NA	NA	NA	NA	NA		NA	53		1			#DIV/0!		NA		NA	246.5
541	1	1	0	0	0	0	1	0.6	3	60	3	0	0	0	72	1	0	74	1.56	30.4076	1	1	0	0	374.6
542	1	1	100	1	100	1	1	80	3		2		0	1	45	0	1	68	1.63	25.5937	1	0		0	162.6
543	0	1	0	0	0	0	0	0.2	4	22			0		75	0	0	99.2	1.48	45.2885	1	0	0	0	377.4
544	1	0	NA		NA		NA	NA	NA	NA	NA	NA		NA	57		0			#DIV/0!		NA	0	NA	366
545	0	1	0.2	1	0	0	0	0.1	1	21	1	0	0	0	56	1	0	48.1	1.55	20.0208	0	1	1	0	377.4
546	0	0	NA		NA		NA	NA	NA	60	NA	NA		NA	30		1			#DIV/0!		NA	0	NA	341.4
547	1	1	0	0	0	0	0	0.1	4	30	1	1	1	0	46	0	1	71	1.58	28.441	1	0	0	0	31.1
548		1	100	1	100	1	0	12	1			0	0	0	49	0	0	69.7	1.57	28.277	1	0	0	0	100.9
549	1	0	NA		NA		NA	NA	NA	NA	NA	NA		NA	44		1			#DIV/0!		NA		NA	377.4
550	0	1	1	1	1	1	0	0.2	2	55	1	1	1	0	39	0	1	68	1.59	26.8977	1	1	0	0	377.4
551	0	1	1	1	1	1	0	0.7	2	80	2	1	1	0	49	0	1	39.3	1.46	18.4369	0	1	0	0	377.4
552	1	1	0.8	1	0.7	1	0	0.3	2	10	2	1	0	0	49	0	1	66	1.62	25.1486	0	1	0	0	126
553	1	0	NA		NA		NA	NA	NA	NA	NA	NA		NA	18		1			#DIV/0!		NA	0	NA	377.4
554		0	NA		NA		NA	NA	NA	NA	NA	NA			46		1			#DIV/0!		NA		NA	341.4
555	1	0	NA		NA		NA	NA	NA	NA	NA	NA		NA	36		1			#DIV/0!		NA		NA	374.6
556	0	0	NA		NA		NA	NA	NA	NA	NA	NA		NA	31		1			#DIV/0!		NA	0	NA	341.4
557	1	0	NA		NA		NA	NA	NA	NA	NA	NA		NA	58		0	105	1.7	36.3322		NA	0	NA	366
558		0	NA		NA		NA	NA	NA	NA	NA	NA		NA	40		1			#DIV/0!		NA	0	NA	341.4
559	0	0	NA		NA		NA	NA	NA	NA	NA	NA		NA	18		1			#DIV/0!		NA	0	NA	68.3
560		0	NA		NA		NA	NA	NA	NA	NA	NA		NA	71		0			#DIV/0!		NA		NA	341.4
561	1	1	0	0	0	0	0	0.7	4	30	2	0	1	0	83	1	0	58	1.57	23.5304	1	1	1	1	377.4
562		0	NA		NA		NA	NA	NA	NA	NA	NA		NA	24		1			#DIV/0!		NA		NA	374.6
563	1	1	1	1	0.6	1	0	0.55	2	50	3	0			64	0	0	60.3	1.55	25.0989	0	0	1	0	339.2
564	0	1	1	1	0.2	1	0	0.14	1	40	2	0	0	0	76	1	0					0	0	0	29.5
565		0	NA		NA		NA	NA	NA	NA	NA	NA		NA	23		1			#DIV/0!		NA	0	NA	173.6
566	1	0	NA		NA		NA	NA	NA	NA	NA	NA		NA	48		1			#DIV/0!		NA	0	NA	173.6
567	1	0	NA		NA		NA	NA	NA	NA	NA	NA		NA	36		1			#DIV/0!		NA	0	NA	185.7
568		0	NA		NA		NA	NA	NA	NA	NA	NA		NA	64		0			#DIV/0!		NA		NA
569	0	0	NA		NA		NA	NA	NA	NA	NA	NA		NA	61		0			#DIV/0!		NA	0	NA	173.6
570		1	0.7	1	0.1	1	0	0.35	2	40	2	0	1	0	57	1	0	106.2	1.6	41.4844	1	0	0	0	377.4
571		0	NA		NA		NA	NA	NA	NA	NA	NA		NA	21		1			#DIV/0!		0	0	NA	68.3
572	0	1	0	0	0	0	0	0.6	4	20	3	0		0	61	1	0	70	1.63	26.3465	1	0	0	0	236.7
573		1	0.7	1	0.3	1	1	0.4	3	20	2	0	0	0	37	0	1	79.5	1.51	34.8669	1	0	0	0	374.6
574	1	1	1	1	0	0	0	0.3	2	15	2	1	1	1	65	0	0	77	1.62	29.34	1	1	0	0	377.4
575	0	1	1	1	0.6	1	0	0.1	1	20	2	0	0	0	67	0	0					0	0	0	48.7
576	1	1	1	1	0.6	1	0	0.6	2	17	2	1	1	0	60	0	0	86.2	1.57	34.971	1	1	0	0	341.4
577		0	NA		NA		NA	NA	NA	NA	NA	NA		NA	16		1			#DIV/0!		NA	0	NA	341.4
578	1	1	0.2	1	0.1	1	0	0.1	1	60	1	0	1	0	53	0	0	56.3	1.54	23.7392	0	0	0	0	29.5
579		0	NA		NA		NA	NA	NA	NA	NA	NA		NA	32		1			#DIV/0!		NA	0	NA	366
580	1	1	0.95	1	0.95	1	0	0.05	1	10	2	0	0	0	63	0	0	62	1.65	22.7732	0	0	0	0	377.4
581	1	1	0	0	0	0	1	0.45	3	15		1	0		54	0	0	82.5	1.52	35.7081	1	0	0	0	374.6
582		0	NA		0.05		NA	0.02	NA	NA	NA	NA		NA	45		1			#DIV/0!		NA	0	NA	29.5
583		0	NA		NA		NA	NA	NA	NA	NA	NA		NA	34		1			#DIV/0!		NA	0	NA	232.9
584	0	1	1	1	0	0	1	0.7	3	30	3	0	0	0	59	0	0	82	1.57	33.2671	1	0	0	0	339.2
585		0	NA		NA		NA	NA	NA	NA	NA	NA		NA	21		1			#DIV/0!		NA		NA
586		0	NA		NA		NA	NA	NA	8	NA	NA		NA	56		0			#DIV/0!		NA	0	NA	341.4
587		0	NA		NA		NA	NA	NA	50	NA	NA		NA	55		0			#DIV/0!		0	0	NA	341.4
588		0	NA		NA		NA	NA	NA	12	NA	NA		NA	27		1			#DIV/0!		NA		NA
589		0	NA		NA		NA	NA	NA	24	NA	NA		NA	22		1			#DIV/0!		NA	0	NA	374.6
590		0	NA		NA		NA	NA	NA	20	2	0		0	68		NA			#DIV/0!		0	0	NA	341.4
591	0	1	80	1	0	0	0	0.05	1	20		0	0	0	54	0	0	53.2	1.53	22.7263	0	0	0	0	236.7
592	0	0	NA		NA		NA	NA	NA	11	NA	NA		NA	72		0			#DIV/0!		NA	0	NA	366
593		0	NA		NA		NA	NA	NA	25	NA	NA		NA	35		1			#DIV/0!		NA	0	NA	341.4
594	1	1	1	1	1	1	0	0.1	1	8	1	0	0	0	71	0	0					0	0	0	192.9
595	0	1	1	1	1	1	0	0.6	2	11	1	0	0	0	56	0	0	56	1.7	19.3772	0	0	0	0	377.4
596	0	1	0	0	0	0	0	0.85	4	12	1	0	0	0	44	1	1					0		0
597		0	NA		NA		NA	NA	NA	NA	NA	NA		NA	56		0			#DIV/0!		NA		NA
598		0	NA		NA		NA	NA	NA	40	NA	NA		NA	40		1			#DIV/0!		NA	0	NA	68.3
599	0	1	0.8	1	0.8	1	0	0.25	2	60	3	0	1	0	62	0	0	82.2	1.56	33.7771	1	0	0	0	377.4
600	0	1	1	1	0	0	0	0.15	2	11	1	0	0	0	46	1	1	65.8	1.58	26.358	1	0	0	0	377.4
601		0	NA		NA		NA	NA	NA	27	NA	NA		NA	16					#DIV/0!		NA	0	NA	29.5
602	1	1	0	0	0	0	0	0.1	4		2	0	0	0	58	0	0	58	1.62	22.1003	0	0	0	0	162.6
603		0	NA		NA		NA	NA	NA	47	NA	NA		NA	15		1			#DIV/0!		NA	0	NA	48.7
604	0	0	NA		NA		NA	NA	NA	22	NA	NA		NA	41		1			#DIV/0!		NA	0	NA	341.4
605	1	0	NA		NA		NA	NA	NA	40	NA	NA		NA	50		0			#DIV/0!		NA	0	NA	341.4
606	1	1	1	1	0	0	0	0.1	1	20	2	0	0	0	66	0	0					1	0	0	162.6
607	0	0	NA		NA		NA	NA	NA	27	NA	NA		0	26		1			#DIV/0!		0	0	NA	341.4
608	0	1	0	0	0	0	0	0.1	4	70	1	0	0	0	74	0	0	79.8	1.62	30.407	1	0	0	0	377.4
609	0	0	NA		NA		NA	NA	NA	65	NA	NA		0	64		0			#DIV/0!		0	0	NA	374.6
610	0	0	NA		NA		NA	NA	NA	35	NA	NA		NA	26		1			#DIV/0!		0	0	NA	341.4
611	1	0	NA		NA		NA	NA	NA	30	NA	NA		0	42		1			#DIV/0!		0	0	NA	374.6
612	1	1	90	1	90	1	0	50	2			0	0	0	45	1	1	64.7	1.67	23.1991	0	0	0	0	377.4
613	0	0	NA		NA		NA	NA	NA	60	NA	NA		NA	18		1	60	1.58	24.0346		0	0	NA	48.7
614	1	0	0		0		NA	0.2	NA	35	NA	NA		NA	40		1			#DIV/0!		0		NA	374.6
615	1	1	0.7	1	0	0	0	0.2	2	80	2	0	0	0	79	0	0					0	0	0	377.4
616	1	0	NA		0		0	0.01	NA	40	NA	NA		0	48		0			#DIV/0!		NA	0	NA	374.6
617	0	0	NA		NA		NA	NA	NA	50	NA	NA		0	50		0			#DIV/0!		0	0	NA	341.4
618	1	1	100	1	0.7	1	1	0.14	3	20					46	1	1	68.1	1.54	28.7148	1	0	0	0	374.6
619	0	1	1	1	0.6	1	0	0.15	1	20	2	0	1	0	50	0	0	77	1.57	31.2386	1	0	0	0	374.6
620	0	0	NA		NA		NA	NA	NA	25	NA	NA		NA	43		1			#DIV/0!		0	0	NA	341.4
621	1	1	100	1	100	1	0	45	2	17		0		0	56	0	0	101.7	1.61	39.2346	1	0	0	0	377.4
622	1	0	NA		NA		NA	NA	NA	30	NA	NA		NA	35		1			#DIV/0!		NA	0	NA	68.3
623	0	0	NA		NA		NA	NA	NA	36	NA	NA		NA	18		1			#DIV/0!		0	0	NA	341.4
624	1	0	NA		NA		NA	NA	NA	50	NA	NA		NA	53		0			#DIV/0!		0	0	NA	341.4
625	1	0	NA		NA		NA	NA	NA	18	NA	NA		NA	20		1			#DIV/0!		0	0	NA	36.6
626	1	0	NA		NA		NA	NA	NA	13	NA	NA		NA	35		1			#DIV/0!		0	0	NA	341.4
627	0	0	NA		NA		NA	NA	NA	25	NA	NA		NA	14		1			#DIV/0!		0	0	NA	185.7
628	0	0	NA		NA		NA	NA	NA	35	NA	NA		NA	41		1			#DIV/0!		0	0	NA	246.5
629	0	0	NA		NA		NA	NA	NA	42	NA	NA		NA	44		1			#DIV/0!		0	0	NA	246.5
630	0	0	NA		NA		NA	NA	NA	50	NA	NA		NA	19		1			#DIV/0!		0	0	NA	341.4
631	0	0	NA		NA		NA	NA	NA	17	NA	NA		NA	40		1			#DIV/0!		0	0	NA	unknown
632	1	0	NA		NA		NA	NA	NA	6	NA	NA		NA	30		1			#DIV/0!		0	0	NA	341.4
633	0	1	0.6	1	0	0	0	0.05	1	10	2	0	0		43	1	1	102	1.7	35.2941	1	0	0	0	162.6
634	1	0	NA		NA		NA	NA	NA	30	NA	NA		NA	17		1			#DIV/0!		0	0	NA	366
635	1	0	NA		NA		NA	NA	NA	40	NA	NA		NA	56		0			#DIV/0!		0	0	NA	341.4
636	0	1	0.05	1	0	0	0	0.1	1		2	0	0		64	0	0	80	1.79	24.968	0	0	1	0	48.7
637	1	0	NA		NA		NA	NA	NA	60	NA	NA		NA	83		0			#DIV/0!		0	0	NA	246.5
638	0	0	NA		NA		NA	NA	NA	22	NA	NA		NA	31		1			#DIV/0!		0	0	NA	232.9
639	1	0	NA		NA		NA	NA	NA	50	NA	NA		NA	20		1			#DIV/0!		0	0	NA	366
640	1	1	0.35	1	0	0	0	0.3	2	80	2	1	1	0	49	1	0	69	1.65	25.3444	0	1	0	0	374.6
641	1	0	NA		NA		NA	NA	NA	40	NA	NA		NA	28		1			#DIV/0!		0	0	NA	341.4
642	0	0	NA		NA		NA	NA	NA	50	NA	NA		NA	29		1			#DIV/0!		0	0	NA	173.6
643	1	0	NA		NA		NA	NA	NA	5	NA	NA		NA	41		1	73	1.65	26.8136		0	0	NA	341.4
644	0	0	NA		NA		NA	NA	NA	25	NA	NA		NA	73		0			#DIV/0!		0	0	NA	341.4
645	1	1	0	0						30	3				52	0	0					0	0	0	339.2
646	1	1	0.8	1	0	1	0	0.1	1	15	2	0	0		51	0	0	72	1.59	28.4799	1	0	0	0	377.4
647	0	0	NA		NA		NA	NA	NA	30	NA	NA		NA	29		1			#DIV/0!		0	0	NA	341.4
648	1	0	NA		NA		NA	NA	NA	35	NA	NA		NA	38		1			#DIV/0!		0	0	NA	192.9
649	0	0	NA		NA		NA	NA	NA	20	NA	NA		NA	46		1			#DIV/0!		0	0	NA	341.4
650	1	1	1	1	0.05	1	0	0.1	1	30	2	0	0		54	0	0	75	1.6	29.2969	1	0	0	0	339.2
651	1	1	0	0	0	0	0		4	10	2	1			46	1	1	86	1.59	34.0176	1	0	0	1	374.6
652	1	0	NA		NA		NA	NA	NA	34	NA	NA		NA	37		1			#DIV/0!		0	0	NA	341.4
653	0	0	NA		NA		NA	NA	NA	20	NA	NA		NA	19		1			#DIV/0!		0	0	NA	48.7
654	1	1	0.4	1	0	0	0	0.25	2	10					34	1	1	54	1.54	22.7694	0	0	0	0	377.4
655	1	0	NA		NA		NA	NA	NA	30	NA	NA		NA	68		0			#DIV/0!		0	0	NA	34.2
656	0	1	70	1	20	1	0	60	2	18	2	0	0		53	0	0	101.3	1.65	37.2084	1	0	0	0	377.4
657	0	0	NA		NA		NA	NA	NA	53	NA	NA		NA	43		1			#DIV/0!		0	0	NA	341.4
658	1	1	90	1	0.9	1	0	12	1	60	2				77	0	0	73	1.56	29.9967	1	0	0	0	236.7
659	0	0	NA		NA		NA	NA	NA	38	NA	NA		NA	50		0			#DIV/0!		NA	NA	NA	341.4
660	1	1	0.8	1	0	0	0	0.2	2	20	2	0	1	0	57	0	0	85.8	1.6	33.5156	1	0	0	0	34.2
661	1	1	90	1	90	1	0	40	2	27			1	0	67	0	0	63	1.33	35.6154	1	0	0	0	377.4
662	1	1	1	1	0.6	1	0	0.4	2	10	2	0	1	0	38	1	1	120	1.71	41.0383	1	0	0	0	341.4
663	1	0	NA		NA		NA	NA	NA	12	NA	NA		NA	60		0	85	1.65	31.2213		0	0	NA	341.4
664	1	1	0.9	1	0	0	0	0.1	1		1	0	0		72	0	0		1.68		0	0	0	0	377.4
665	1	1	0.8	1	0.9	1	0	0.3	2		1	0	0	0	60	0	0	58	1.6	22.6562	0	0	0	0	377.4
666	0	1	0.8	1	0.8	1	0	0.1	1	20	2	0	0	0	53	0	0	85			1	0	0	0	34.2
667	1	1			0.05	1	0	0.01	1	17	3	0	1	0	52	0	0	70	1.63	26.3465	1	0	0	0	339.2
668	0	1	0.7	1	0	0	0	0.2	2	20	2	1	1	0	66	0	0					0	0	0	377.4
669	1	1	0.9	1	0	0	0	0.2	2	60	2	1	1	0	75	0	0	45	1.52	19.4771	0	0	0	0	24.9
670	1	1	0.8	1	0.1	1	0	0.1	1	25	2	0	0	0	40	1	1	68.7	1.6	26.8359	1	0	0	0	374.6
671	1	1	0	0	0	0	0	0.8	4	25	3	0	0	0	34	1	1	90.9	1.6	35.5078	1	0	0	0	339.2
672	0	0	NA		0		0	0.01		10	NA	NA		NA	33		1			#DIV/0!		NA	0	0	374.6
673	1	0	NA		NA		NA	NA	NA	25	NA	NA		NA	60		0	68		#DIV/0!		NA	0	0	232.9
674	1	0	NA		NA		NA	NA	NA	37	NA	NA		NA	36		1	59	1.52	25.5367		NA	0	0	341.4
675	1	0	NA		NA		NA	NA	NA	30	NA	NA		NA	38		1			#DIV/0!		NA	0	0	374.6
676	1	1	0.9	1	0.9	1	0	0.8	2	30	2	0	0		40	1	1	90	1.75	29.3878	1	0	0	0	36.3
678	1	1	1	1	0.8	1	0	0.1	1	15	1	0			62	0	0	66	1.62	25.1486	0	0		0	48.7
679	1	1	0	0	0	0	1	0.8	3		3	0		1	42	1	1	67.2	1.58	26.9188	1	0		0	34.2
680	0	0	NA		NA		NA	NA	NA	17	NA	0		NA	33		1	64		#DIV/0!		NA	NA	0	377.4
681	0	0	NA		NA		NA	0.01	NA	40	NA	NA		NA	20		1			#DIV/0!		NA	NA	0	341.4
682	1	1	0.9	1	0.3	1	0	0.2	2	11	2	0			77	0	0					0		0	377.4
683	0	0	NA		NA		NA	NA	NA	6	NA	NA		NA	42		1			#DIV/0!		NA	NA	0	126
684	0	0	NA		NA		NA	NA	NA	85	NA	NA		NA	20		1	124		#DIV/0!		NA	NA	0	341.4
685	0	0	NA		NA		NA	0.05	NA	8	NA	NA		NA	30		1			#DIV/0!		NA	NA	0	377.4
686	1	1	0	0	0	0	0	0.45	4		2	1	1	0	65	0	0					0		0	232.9
687	1	1	0.6	1	0.7	1	0	0.2	2	35	2	0	0		54	0	1	65.6	1.62	24.9962	0	0		0	48.7
688	0	1	1	1	0	0	0	0.4	2	25	2		1	0	53	0	0	55	1.67	19.721	0	0		0
689	1	0	NA		NA		NA	NA	NA	50	NA	NA		NA	44		1					NA	NA	0	374.6
690	1	1	0.8	1	0	0	0	0.2	2	20	2	0	1	0	64	0	0	75.7	1.64	28.1454	1	0	1	0	377.4
691	1	1	0.45	1	0	0	1	0.2	3	20	2	0			61	0	0	66	1.46	30.9627	1	0		0	366
692	0	0	0.05		0.05		NA	0.2	NA	40	NA	NA		NA	41		1			#DIV/0!		NA	NA	0	126
693	0	0	NA		NA		NA	NA	NA	22	NA	NA		NA	51		0					NA	NA	0	341.4
694	1	0	NA		NA		NA	0.01	NA	15	NA	NA		NA	64		0			#DIV/0!		NA	NA	0	unknown
695	1	0	NA		NA		NA	NA	NA	NA	NA	NA		NA	43		1			#DIV/0!		NA	NA	0	48.7
696	1	0	NA		NA		NA	NA	NA	20	NA	NA		NA	25		1	53		#DIV/0!		NA	NA	0	100.9
697	0	0	NA		NA		NA	NA	NA	90	NA	NA		NA	25		1			#DIV/0!		NA	NA	0	366
698	1	0	NA		NA		NA	NA	NA	18	NA	NA		NA	25		1	68		#DIV/0!		NA	NA	0	36.6
699	1	0	NA		NA		NA	NA	NA	43	NA	NA		NA	23		1			#DIV/0!		NA	NA	0	unknown
700	0	1	1	1	0.3	1	0	0.1	1	22	2	0		1	31	1	1	72.2	1.55		1	0		0	246.5
701	1	0	NA		NA		NA	NA	NA	20	NA	NA		NA	49		1					NA	NA	0	34.2
702	1	1	0.9	1	0.9	1	0	0.1	1	15	1	0	0	0	45	1	1	59	1.63		0	0	0	0	366
703	0	1	0.4	1	0.4	1	0	0.45	2	25	2	0	0		56	0	0	73	1.62		1	0		0	29.5
704	0	0	NA		NA		NA	NA	NA	25	NA	NA		NA	28		1					NA	NA	0	232.9
705	0	1	0	0	0	0	0	0.2	4	20	3	0			38	1	1	76.2	1.75		1	0		0	341.4
706	1	0	NA		NA		NA	NA	NA	10	NA	NA		NA	55							NA	NA	0	341.4
707	1	0	NA		NA		NA	NA	NA	4	NA	NA		NA	45		1					NA	NA	0	34.2
708	1	1	0.45	1	0	0	0	0.2	2	15	2	0	0		67	0	0	88	1.59		1	0		0	126
709	1	1	0.1	1	0	0	0	0.1	1		2	0			51	0	1					0		0	377.4
710	1	1	0	0	0	0	0	0.1	4	40	3	0	0	0	51	0	0	81	1.7		1	0		0	341.4
711	0	0	NA	0	NA	0	NA	NA	NA	70	NA	NA	0	NA	31		1					NA	NA	0
712	0	0	NA	0	NA	0	NA	NA	NA	40	NA	NA	0	NA	47		1					NA	NA	0
713	0	0	NA	0	NA	0	NA	NA	NA	28	NA	NA	0	NA	56		0					NA	NA	0
714	1	0	NA	0	NA	0	NA	NA	NA	30	NA	NA	0	NA	66		0					NA	NA	0
715	1	0	NA	0	NA	0	NA	NA	NA	12	NA	NA	0	NA	29		1					NA	NA	0
716	1	0	NA	0	NA	0	NA	NA	NA	8	NA	NA	0	NA	77		0					NA	NA	0
717	1	1	1	1	0.1	1	0	0.2	2	20	2	0	0		77	0	0					0		0	377.4
718	1	0	NA	0	NA	0	NA	NA	NA	10	NA	NA	0	NA	56		0					NA	NA	0
719	1	1	0.25	1	0	0	0	0.2	2	42	2	0	0	0	33	1	1	62.3	1.5		0	1	NA	0
720	1	0	NA	0	NA	0	NA	NA	NA	10	NA	NA	0	NA	58		0					NA	NA	0
721	0	0	NA	0	NA	0	NA	NA	NA	20	NA	NA	0	NA	33		1					NA	NA	0
722		0	NA		NA		NA	NA	NA	20	NA	NA		NA								0
723	0	0	NA	0	NA	0	NA	NA	NA	12	NA	NA	0	NA	26		1					NA	NA	0
724	0	1	0.7	1	0.7	1	0	0.05	1	10	1	0	1	0	49	1	1	63.5	1.5		0	1	NA	0
725	1	1	1	1	0.8	1	0	0.2	1	40	2	0	1	0	60	0	0	52.6	1.58		0	NA	NA	0
726	1	0	NA	0	NA	0	NA	NA	NA	16	NA	NA	0	NA	48		1					NA	NA	0
727	0	0	NA	0	NA	0	NA	NA	NA	15	NA	NA	NA	NA	44		1					NA	NA	0
728		1	0	0	0.3	1	1	0.4	3		2	0										0		0
729	1	1	0.8	1	NA	0	0	0.2	2	30	2	1	1	0	63	0	0	79.8	1.59		1	NA	NA	0
730		1	0.7	1	0.7	1	0	0.15	1	10	1	0										0		0
731		1	0	0	0	0	0	0.2	4		3											0		0
732	0	1	NA	0	NA	0	1	0.8	3	40	2	0	NA	NA	30	1	1	54.9	1.46		0	NA	NA	0
733	1	0	NA	0	NA	0	NA	NA	NA	10	NA	NA	0	NA	58		0	56				0	0	0
734	1	1	0.8	1	0	0	0	0.1	1	25	1	0	0	NA	60	0	0	68	1.52		1	NA	NA	0
735		1	0	0	0	0	0	0.4	4	10	3	0	0									0		0
736	1	0	NA	0	NA	0	NA	NA	NA	30	NA	NA	0	NA	24		1					NA	NA	0
737		1	0.6	1	0.7	1	0	0.2	2	35	2	0	0	0								0		0
738	1	0	NA	0	NA	0	NA	NA	NA	20	NA	NA	0	NA	41		1					0	0	0
739	1	0	NA	1	NA	NA	NA	0.1	NA	15	NA	NA	0	NA	45		1					0	0	0
740	0	0	NA		NA		NA	NA	NA	20	NA	NA		NA								0
741		0	NA		NA		NA	NA	NA	6	NA	NA		NA								0
742		1	45	1	0	0	1	20	3		2											0		0
743	0	1	0.9	1	0.4	1	0	0.6	2	30	2	0										0		0
744	0	0	NA		NA		NA	NA	NA	20	NA	NA		NA								0
745	1	0	NA		NA		NA	NA	NA	80	NA	NA		NA								0
746	1	0	NA		NA		NA	NA	NA	45	NA	NA		NA								0
747	1	0	NA		NA		NA	NA	NA	50	NA	NA		NA								0
748	0	0	NA		NA		NA	NA	NA	40	NA	NA		NA								0
749	1	0	NA		NA		NA	0.13	NA	22	NA	NA		NA								0
